# Supplementary material for: Variation in Local and Systemic Pro-Inflammatory Immune Markers of Wild Wood Mice after Anthelmintic Treatment
Source: Integr Comp Biol. 2019 Aug 1;59(5):1190–202. doi: 10.1093/icb/icz136 (PMC6863754; doi:10.1093/icb/icz136)
Supplement: icz136_Supplementary_Data [file icz136_supplementary_data.zip]

Archive with 4 entries (4 files):
- Rynkiewicz Supp Table 1.xlsx
- Rynkiewicz Supp Table 2.xlsx
- Rynkiewicz Supplemental Figures.docx
- Rynkiewicz Supplemental Figures.pdf
