# Supplementary material for: Variation in Local and Systemic Pro-Inflammatory Immune Markers of Wild Wood Mice after Anthelmintic Treatment
Source: Integr Comp Biol. 2019 Aug 1;59(5):1190–202. doi: 10.1093/icb/icz136 (PMC6863754; doi:10.1093/icb/icz136)
Supplement: icz136_Supplementary_Data [file icz136_supplementary_data.zip › Rynkiewicz Supp Table 1.xlsx]

## Sheet: Sheet1
Supplementary Table 1. Global (full) GLMMs for parasite burdens and TNF-α concentrations.
Full model TNF-alpha concentrations (done for each tissue separately):
log10(1+TNF Concentration) ~ Sex (M/F) + Reproductive Condition (0/1) + Host Age (eye lens mass) + Treatment (C/T) + Final H. polygyrus burden + E. hungaryensis Infection (1/0) +Trt*Sex + Trt*Age + Trt*H. polygyrus burden + Trt*E. hungaryensis Infection + Trt*RC + (1|ELISA Plate/Mouse ID)+ (1|Agonist), family = "gaussian", link = "identity"
Full model (for H. polygyrus and E. hungaryensis burdens/egg shedding):
Final Parasite Burden or OPG ~ Treatment (C/T) + Sex (M/F) + Reproductive Condition (0/1) + Sex*RC + Trt*RC, family = "gaussian", link = "identity"
