# Supplementary material for: Variation in Local and Systemic Pro-Inflammatory Immune Markers of Wild Wood Mice after Anthelmintic Treatment
Source: Integr Comp Biol. 2019 Aug 1;59(5):1190–202. doi: 10.1093/icb/icz136 (PMC6863754; doi:10.1093/icb/icz136)
Supplement: icz136_Supplementary_Data [file icz136_supplementary_data.zip › Rynkiewicz Supp Table 2.xlsx]

## Sheet: Sheet1
Supplementary Table 2. Sample sizes of individual wood mice in the treated and control groups, divided by sex and reproductive condition.
		Non-Reproductive	Reproductive
Control	8 Females	4	4
	22 Males	1	21
Treated	7 Females	4	3
	12 Males	0	12
